# Supplementary material for: Morpho-molecular diversity of Linocarpaceae (Chaetosphaeriales): Claviformispora gen. nov. from decaying branches of Phyllostachys heteroclada
Source: MycoKeys. 2020 Jul 16;70:1–17. doi: 10.3897/mycokeys.70.54231 (PMC7381431; doi:10.3897/mycokeys.70.54231)
Supplement: XML Treatment for Claviformispora [file mycokeys.70.54231-treatment2.xml]

<!DOCTYPE tp:taxon-treatment
  PUBLIC "-//TaxonX//DTD Taxonomic Treatment Publishing DTD v0 20100105//EN" "tax-treatment-NSO.dtd">
<tp:taxon-treatment xmlns:tp="http://www.plazi.org/taxpub"><tp:treatment-meta><kwd-group><label>Taxon classification</label><kwd><named-content xmlns:xlink="http://www.w3.org/1999/xlink" content-type="kingdom">Fungi</named-content></kwd><kwd><named-content xmlns:xlink="http://www.w3.org/1999/xlink" content-type="order">Chaetosphaeriales</named-content></kwd><kwd><named-content xmlns:xlink="http://www.w3.org/1999/xlink" content-type="family">Linocarpaceae</named-content></kwd></kwd-group><mixed-citation publication-type="journal"><person-group><name><surname>Xu</surname><given-names>Xiu-Lan</given-names></name><name><surname>Yang</surname><given-names>Chun-Lin</given-names></name><name><surname>Jeewon</surname><given-names>Rajesh</given-names></name><name><surname>Wanasinghe</surname><given-names>Dhanushka N.</given-names></name><name><surname>Liu</surname><given-names>Ying-Gao</given-names></name><name><surname>Xiao</surname><given-names>Qian-Gang</given-names></name></person-group><article-title>Morpho-molecular diversity of <tp:taxon-name><tp:taxon-name-part taxon-name-part-type="genus" reg="Linocarpaceae">Linocarpaceae</tp:taxon-name-part></tp:taxon-name> (<tp:taxon-name><tp:taxon-name-part taxon-name-part-type="order">Chaetosphaeriales</tp:taxon-name-part></tp:taxon-name>): <italic><tp:taxon-name><tp:taxon-name-part taxon-name-part-type="genus" reg="Claviformispora">Claviformispora</tp:taxon-name-part></tp:taxon-name></italic> gen. nov. from decaying branches of <italic><tp:taxon-name><tp:taxon-name-part taxon-name-part-type="genus" reg="Phyllostachys">Phyllostachys</tp:taxon-name-part> <tp:taxon-name-part taxon-name-part-type="species" reg="heteroclada">heteroclada</tp:taxon-name-part></tp:taxon-name></italic></article-title><source>MycoKeys</source><day>16</day><month>7</month><year>2020</year><volume>70</volume><fpage>1</fpage><lpage>17</lpage><pub-id pub-id-type="doi">10.3897/mycokeys.70.54231</pub-id></mixed-citation></tp:treatment-meta><tp:nomenclature><tp:taxon-name><object-id xmlns:xlink="http://www.w3.org/1999/xlink" content-type="arpha" xlink:type="simple">AFA50764-3192-5A3C-8B17-6E9524AE7C3E</object-id>
            <tp:taxon-name-part taxon-name-part-type="genus" reg="Claviformispora">Claviformispora</tp:taxon-name-part>
            <object-id xmlns:xlink="http://www.w3.org/1999/xlink" xlink:type="simple">Index Fungorum identifier: IF557395</object-id>
          </tp:taxon-name><tp:taxon-authority>X. L. Xu &amp; C. L. Yang</tp:taxon-authority><tp:taxon-status xmlns:xlink="http://www.w3.org/1999/xlink" xlink:type="simple">gen. nov.</tp:taxon-status></tp:nomenclature><tp:treatment-sec sec-type="type species" id="SECID0EZDAI"><title>Type species.</title><p><italic><tp:taxon-name><tp:taxon-name-part taxon-name-part-type="genus" reg="Claviformispora">Claviformispora</tp:taxon-name-part> <tp:taxon-name-part taxon-name-part-type="species" reg="phyllostachydis">phyllostachydis</tp:taxon-name-part></tp:taxon-name></italic> X. L. Xu &amp; C. L. Yang</p></tp:treatment-sec><tp:treatment-sec sec-type="etymology" id="SECID0EKEAI"><title>Etymology.</title><p>Name reﬂects the claviform ascospores.</p></tp:treatment-sec><tp:treatment-sec sec-type="description" id="SECID0EPEAI"><title>Description.</title><p><italic><tp:taxon-name><tp:taxon-name-part taxon-name-part-type="genus" reg="Saprobic">Saprobic</tp:taxon-name-part></tp:taxon-name></italic> on dead branches. <bold><italic>Sexual morph</italic></bold>: <italic>Stromata</italic> solitary or gregarious, black, erumpent. <italic>Ascomata</italic> solitary or aggregated, immersed, subglobose, slightly raised blistering areas with a central ostiole with periphyses. <italic>Peridium</italic> outer cells merging with the host tissues, composed of pale to dark brown cells of <italic>textura angularis</italic>. <italic>Hamathecium</italic> comprising hyaline, septate paraphyses, longer than asci, wider at the base, tapering towards the apex. <italic>Asci</italic> 8-spored, cylindrical to cylindric-clavate, unitunicate, short pedicellate, apically rounded, with a doughnut-shaped, refractive, J- apical ring. <italic>Ascospores</italic> overlapping uniseriate or 2-seriate, clavated with a thin pedicellate, 1-celled, hyaline, without appendage and refringent bands, smooth-walled. <bold><italic>Asexual morph</italic></bold>: Undetermined.</p></tp:treatment-sec><tp:treatment-sec sec-type="notes" id="SECID0EQFAI"><title>Notes.</title><p><italic><tp:taxon-name><tp:taxon-name-part taxon-name-part-type="genus" reg="Claviformispora">Claviformispora</tp:taxon-name-part></tp:taxon-name></italic> resembles <italic><tp:taxon-name><tp:taxon-name-part taxon-name-part-type="genus" reg="Neolinocarpon">Neolinocarpon</tp:taxon-name-part></tp:taxon-name></italic> in having immersed ascomata and ostiole with periphyses, but differs in forming aggregated ascomata, cylindric-clavate, short pedicellate asci, clavate ascospores with thin pedicel and without septa-like bands and appendages, whereas the ascospores of <italic><tp:taxon-name><tp:taxon-name-part taxon-name-part-type="genus" reg="Neolinocarpon">Neolinocarpon</tp:taxon-name-part></tp:taxon-name></italic> and <italic><tp:taxon-name><tp:taxon-name-part taxon-name-part-type="genus" reg="Linocarpon">Linocarpon</tp:taxon-name-part></tp:taxon-name></italic> (<tp:taxon-name><tp:taxon-name-part taxon-name-part-type="genus" reg="Linocarpaceae">Linocarpaceae</tp:taxon-name-part></tp:taxon-name>) species are usually filiform with refringent bands and appendages (<xref ref-type="bibr" rid="B14">Hyde 1992b</xref>, <xref ref-type="bibr" rid="B15">1997</xref>; <xref ref-type="bibr" rid="B27">Konta et al. 2017</xref>). The nature of the ascospore appendages appears to be phylogenetically significant for intergeneric delineation as has been seen in other studies (<xref ref-type="bibr" rid="B35">Poonyth et al. 2000</xref>; <xref ref-type="bibr" rid="B24">Jeewon et al; 2003</xref>, <xref ref-type="bibr" rid="B41">Thongkantha et al. 2003</xref>; <xref ref-type="bibr" rid="B4">Cai et al. 2004</xref>; <xref ref-type="bibr" rid="B27">Konta et al. 2017</xref>), but this warrants further investigations with more sampling and fresh collections of <italic><tp:taxon-name><tp:taxon-name-part taxon-name-part-type="genus" reg="Neolinocarpon">Neolinocarpon</tp:taxon-name-part></tp:taxon-name></italic> and <italic><tp:taxon-name><tp:taxon-name-part taxon-name-part-type="genus" reg="Linocarpon">Linocarpon</tp:taxon-name-part></tp:taxon-name></italic>. Differences in morphology between these genera in <tp:taxon-name><tp:taxon-name-part taxon-name-part-type="genus" reg="Linocarpaceae">Linocarpaceae</tp:taxon-name-part></tp:taxon-name> are summarised in Table <xref ref-type="table" rid="T2">2</xref>.</p><table-wrap id="T2" position="float" orientation="portrait"><label>Table 2.</label><caption><p>Morphological comparison of <italic><tp:taxon-name><tp:taxon-name-part taxon-name-part-type="genus" reg="Linocarpon">Linocarpon</tp:taxon-name-part></tp:taxon-name></italic>, <italic><tp:taxon-name><tp:taxon-name-part taxon-name-part-type="genus" reg="Neolinocarpon">Neolinocarpon</tp:taxon-name-part></tp:taxon-name></italic> and <italic><tp:taxon-name><tp:taxon-name-part taxon-name-part-type="genus" reg="Claviformispora">Claviformispora</tp:taxon-name-part></tp:taxon-name></italic>.</p></caption><table id="TID0E2CDI" rules="all"><tbody><tr><td rowspan="2" colspan="1">
                    <bold>Morphology</bold>
                  </td><td rowspan="1" colspan="1">
                    <bold><italic><tp:taxon-name>
                          <tp:taxon-name-part taxon-name-part-type="genus" reg="Linocarpon">Linocarpon</tp:taxon-name-part>
                        </tp:taxon-name></italic></bold>
                  </td><td rowspan="1" colspan="1">
                    <bold><italic><tp:taxon-name>
                          <tp:taxon-name-part taxon-name-part-type="genus" reg="Neolinocarpon">Neolinocarpon</tp:taxon-name-part>
                        </tp:taxon-name></italic></bold>
                  </td><td rowspan="1" colspan="1">
                    <bold><italic><tp:taxon-name>
                          <tp:taxon-name-part taxon-name-part-type="genus" reg="Claviformispora">Claviformispora</tp:taxon-name-part>
                        </tp:taxon-name></italic></bold>
                  </td></tr><tr><td rowspan="1" colspan="1">
                    <bold>(Type: <italic><tp:taxon-name><tp:taxon-name-part taxon-name-part-type="genus" reg="Linocarpon">L.</tp:taxon-name-part> <tp:taxon-name-part taxon-name-part-type="species" reg="pandani">pandani</tp:taxon-name-part></tp:taxon-name></italic>)</bold>
                  </td><td rowspan="1" colspan="1">
                    <bold>(Type: <italic><tp:taxon-name><tp:taxon-name-part taxon-name-part-type="genus" reg="Neolinocarpon">N.</tp:taxon-name-part> <tp:taxon-name-part taxon-name-part-type="species" reg="globosicarpum">globosicarpum</tp:taxon-name-part></tp:taxon-name></italic>)</bold>
                  </td><td rowspan="1" colspan="1">
                    <bold>(Type: <italic><tp:taxon-name><tp:taxon-name-part taxon-name-part-type="genus" reg="Claviformispora">C.</tp:taxon-name-part> <tp:taxon-name-part taxon-name-part-type="species" reg="phyllostachydis">phyllostachydis</tp:taxon-name-part></tp:taxon-name></italic>)</bold>
                  </td></tr><tr><td rowspan="1" colspan="1">Stromata</td><td rowspan="1" colspan="1">Absent</td><td rowspan="1" colspan="1">Absent</td><td rowspan="1" colspan="1">Solitary or aggregated, comprising elliptical areas and large black areas, with slit-like openings</td></tr><tr><td rowspan="1" colspan="1">Ascomata</td><td rowspan="1" colspan="1">Solitary, superficial, subglobose, comprising black, dome-shaped, raised blistering areas, central ostiole</td><td rowspan="1" colspan="1">Solitary, deeply immersed, oval to globose, with central raised, dark, shiny papilla, central ostiole with periphyses</td><td rowspan="1" colspan="1">Solitary or aggregated, deeply immersed, subglobose, slightly raised blistering areas, central ostiole with periphyses</td></tr><tr><td rowspan="1" colspan="1">Peridium</td><td rowspan="1" colspan="1">Textura angularis</td><td rowspan="1" colspan="1">Textura angularis</td><td rowspan="1" colspan="1">Textura angularis</td></tr><tr><td rowspan="1" colspan="1">Hamathecium</td><td rowspan="1" colspan="1">Hyaline, septate paraphyses, longer than asci</td><td rowspan="1" colspan="1">Hyaline, septate paraphyses, longer than asci</td><td rowspan="1" colspan="1">Hyaline, septate paraphyses, longer than asci</td></tr><tr><td rowspan="1" colspan="1">Asci</td><td rowspan="1" colspan="1">Cylindrical, unitunicate, a small non-amyloid apical ring</td><td rowspan="1" colspan="1">Long cylindrical, pedicellate, unitunicate, an oblong to wedge-shaped, refractive, apical ring and some with a refractive circular body below</td><td rowspan="1" colspan="1">Cylindrical to cylindric-clavate, unitunicate, pedicellate, doughnut-shaped, refractive, J- apical ring</td></tr><tr><td rowspan="1" colspan="1">Ascospores</td><td rowspan="1" colspan="1">Filiform, aseptate, hyaline or pale-yellowish in mass, parallel or spiral, with appendage and refringent septum-like bands or absent</td><td rowspan="1" colspan="1">Filiform, aseptate, hyaline or pale-yellowish in mass, parallel or spiral, with apical appendages and refringent bands or absent</td><td rowspan="1" colspan="1">Clavate, thin pedicellate, aseptate, hyaline, parallel, no appendage and refringent band</td></tr><tr><td rowspan="1" colspan="1">Asexual morph</td><td rowspan="1" colspan="1">Only found in <italic><tp:taxon-name><tp:taxon-name-part taxon-name-part-type="genus" reg="Linocarpon">L.</tp:taxon-name-part> <tp:taxon-name-part taxon-name-part-type="species" reg="appendiculatum">appendiculatum</tp:taxon-name-part></tp:taxon-name></italic> and <italic><tp:taxon-name><tp:taxon-name-part taxon-name-part-type="genus" reg="Leptosporella">L.</tp:taxon-name-part> <tp:taxon-name-part taxon-name-part-type="species" reg="elaeidis">elaeidis</tp:taxon-name-part></tp:taxon-name></italic>, conidiophore arising from the aerial mycelium, conidiogenous cells phialidic, smooth, translucent brown, conidia clavate to fusiform, straight or slightly curved or slightly sinuous, unicellular, smooth, colourless</td><td rowspan="1" colspan="1">Undetermined</td><td rowspan="1" colspan="1">Undetermined</td></tr><tr><td rowspan="1" colspan="1">Others</td><td rowspan="1" colspan="1">Colonies on MEA and PDA growing slowly</td><td rowspan="1" colspan="1">Colonies on MEA growing slowly. Ascospores on MEA produced appressoria-like structures at each tip of germ tube, only found in <italic><tp:taxon-name><tp:taxon-name-part taxon-name-part-type="genus" reg="Neolinocarpon">N.</tp:taxon-name-part> <tp:taxon-name-part taxon-name-part-type="species" reg="rachidis">rachidis</tp:taxon-name-part></tp:taxon-name></italic></td><td rowspan="1" colspan="1">Colonies on PDA grow faster</td></tr><tr><td rowspan="1" colspan="1">References</td><td rowspan="1" colspan="1"><xref ref-type="bibr" rid="B14">Hyde (1992b)</xref>, <xref ref-type="bibr" rid="B27">Konta et al. (2017)</xref>, <xref ref-type="bibr" rid="B41">Thongkantha et al. (2003)</xref></td><td rowspan="1" colspan="1"><xref ref-type="bibr" rid="B20">Hyde et al. (2019)</xref>, <xref ref-type="bibr" rid="B38">Senwanna et al. (2018)</xref>, <xref ref-type="bibr" rid="B19">Hyde et al. (1998)</xref></td><td rowspan="1" colspan="1">This study</td></tr></tbody></table></table-wrap></tp:treatment-sec><ref-list><ref id="B14"><mixed-citation xmlns:xlink="http://www.w3.org/1999/xlink" xlink:type="simple"><person-group><name name-style="western"><surname>Hyde</surname><given-names>KD</given-names></name></person-group> (<year>1992b</year>) <article-title>Fungi from palms. I. The genus <italic><tp:taxon-name><tp:taxon-name-part taxon-name-part-type="genus">Linocarpon</tp:taxon-name-part></tp:taxon-name></italic>, a revision.</article-title><source>Sydowia</source><volume>44</volume>: <fpage>32</fpage>–<lpage>54</lpage>.</mixed-citation></ref><ref id="B15"><mixed-citation xmlns:xlink="http://www.w3.org/1999/xlink" xlink:type="simple"><person-group><name name-style="western"><surname>Hyde</surname><given-names>KD</given-names></name></person-group> (<year>1997</year>) <article-title>Additions to the genus <italic><tp:taxon-name><tp:taxon-name-part taxon-name-part-type="genus">Linocarpon</tp:taxon-name-part></tp:taxon-name></italic> (<tp:taxon-name><tp:taxon-name-part taxon-name-part-type="class">Ascomycetes</tp:taxon-name-part></tp:taxon-name>: <tp:taxon-name><tp:taxon-name-part taxon-name-part-type="family">Hyponectriaceae</tp:taxon-name-part></tp:taxon-name>).</article-title><source>Botanical Journal of the Linnean Society</source><volume>123</volume>(<issue>2</issue>): <fpage>109</fpage>–<lpage>131</lpage>. <ext-link xlink:type="simple" ext-link-type="doi" xlink:href="10.1111/j.1095-8339.1997.tb01407.x">https://doi.org/10.1111/j.1095-8339.1997.tb01407.x</ext-link></mixed-citation></ref><ref id="B27"><mixed-citation xmlns:xlink="http://www.w3.org/1999/xlink" xlink:type="simple"><person-group><name name-style="western"><surname>Konta</surname><given-names>S</given-names></name><name name-style="western"><surname>Hongsanan</surname><given-names>S</given-names></name><name name-style="western"><surname>Liu</surname><given-names>JK</given-names></name><name name-style="western"><surname>Eungwanichayapant</surname><given-names>PD</given-names></name><name name-style="western"><surname>Jeewon</surname><given-names>R</given-names></name><name name-style="western"><surname>Hyde</surname><given-names>KD</given-names></name><name name-style="western"><surname>Maharachchikumbura</surname><given-names>SSN</given-names></name><name name-style="western"><surname>Boonmee</surname><given-names>S</given-names></name></person-group> (<year>2017</year>) <article-title><italic><tp:taxon-name><tp:taxon-name-part taxon-name-part-type="genus">Leptosporella</tp:taxon-name-part></tp:taxon-name></italic> (<italic><tp:taxon-name><tp:taxon-name-part taxon-name-part-type="genus">Leptosporellaceae</tp:taxon-name-part></tp:taxon-name></italic> fam. nov.) and <italic><tp:taxon-name><tp:taxon-name-part taxon-name-part-type="genus">Linocarpon</tp:taxon-name-part></tp:taxon-name></italic> and <italic><tp:taxon-name><tp:taxon-name-part taxon-name-part-type="genus">Neolinocarpon</tp:taxon-name-part></tp:taxon-name></italic> (<italic><tp:taxon-name><tp:taxon-name-part taxon-name-part-type="genus">Linocarpaceae</tp:taxon-name-part></tp:taxon-name></italic> fam. nov.) are accommodated in <tp:taxon-name><tp:taxon-name-part taxon-name-part-type="order">Chaetosphaeriales</tp:taxon-name-part></tp:taxon-name>.</article-title><source>Mycosphere</source><volume>8</volume>(<issue>10</issue>): <fpage>1943</fpage>–<lpage>1974</lpage>. <ext-link xlink:type="simple" ext-link-type="doi" xlink:href="10.5943/mycosphere/8/10/16">https://doi.org/10.5943/mycosphere/8/10/16</ext-link></mixed-citation></ref><ref id="B35"><mixed-citation xmlns:xlink="http://www.w3.org/1999/xlink" xlink:type="simple"><person-group><name name-style="western"><surname>Poonyth</surname><given-names>AD</given-names></name><name name-style="western"><surname>Hyde</surname><given-names>KD</given-names></name><name name-style="western"><surname>Wong</surname><given-names>SW</given-names></name><name name-style="western"><surname>Peerally</surname><given-names>A</given-names></name></person-group> (<year>2000</year>) <article-title>Ultrastructure of asci and ascospore appendages in <italic><tp:taxon-name><tp:taxon-name-part taxon-name-part-type="genus">Linocarpon</tp:taxon-name-part> <tp:taxon-name-part taxon-name-part-type="species">appendiculatum</tp:taxon-name-part></tp:taxon-name></italic> and <italic><tp:taxon-name><tp:taxon-name-part taxon-name-part-type="genus">L.</tp:taxon-name-part> <tp:taxon-name-part taxon-name-part-type="species">nypae</tp:taxon-name-part></tp:taxon-name></italic>.</article-title><source>Botanica Marina</source><volume>43</volume>(<issue>3</issue>): <fpage>213</fpage>–<lpage>221</lpage>. <ext-link xlink:type="simple" ext-link-type="doi" xlink:href="10.1515/BOT.2000.023">https://doi.org/10.1515/BOT.2000.023</ext-link></mixed-citation></ref><ref id="B24"><mixed-citation xmlns:xlink="http://www.w3.org/1999/xlink" xlink:type="simple"><person-group><name name-style="western"><surname>Jeewon</surname><given-names>R</given-names></name><name name-style="western"><surname>Liew</surname><given-names>ECY</given-names></name><name name-style="western"><surname>Hyde</surname><given-names>KD</given-names></name></person-group> (<year>2003</year>) <article-title>Molecular systematics of the <italic><tp:taxon-name><tp:taxon-name-part taxon-name-part-type="genus">Amphisphaeriaceae</tp:taxon-name-part></tp:taxon-name></italic> based on cladistic analyses of partial LSU rDNA gene sequences.</article-title><source>Mycological Research</source><volume>107</volume>(<issue>12</issue>): <fpage>1392</fpage>–<lpage>1402</lpage>. <ext-link xlink:type="simple" ext-link-type="doi" xlink:href="10.1017/S095375620300875X">https://doi.org/10.1017/S095375620300875X</ext-link></mixed-citation></ref><ref id="B41"><mixed-citation xmlns:xlink="http://www.w3.org/1999/xlink" xlink:type="simple"><person-group><name name-style="western"><surname>Thongkantha</surname><given-names>S</given-names></name><name name-style="western"><surname>Lumyong</surname><given-names>S</given-names></name><name name-style="western"><surname>Lumyong</surname><given-names>P</given-names></name><name name-style="western"><surname>Whitton</surname><given-names>SR</given-names></name><name name-style="western"><surname>McKenzie</surname><given-names>EHC</given-names></name><name name-style="western"><surname>Hyde</surname><given-names>KD</given-names></name></person-group> (<year>2003</year>) <article-title>Microfungi on the <tp:taxon-name><tp:taxon-name-part taxon-name-part-type="family">Pandanaceae</tp:taxon-name-part></tp:taxon-name>: <italic><tp:taxon-name><tp:taxon-name-part taxon-name-part-type="genus">Linocarpon</tp:taxon-name-part> <tp:taxon-name-part taxon-name-part-type="species">lammiae</tp:taxon-name-part></tp:taxon-name></italic> sp. nov., <italic><tp:taxon-name><tp:taxon-name-part taxon-name-part-type="genus">L.</tp:taxon-name-part> <tp:taxon-name-part taxon-name-part-type="species">siamensis</tp:taxon-name-part></tp:taxon-name></italic> sp. nov. and <italic><tp:taxon-name><tp:taxon-name-part taxon-name-part-type="genus">L.</tp:taxon-name-part> <tp:taxon-name-part taxon-name-part-type="species">suthepensis</tp:taxon-name-part></tp:taxon-name></italic> sp. nov. are described with a key to <italic><tp:taxon-name><tp:taxon-name-part taxon-name-part-type="genus">Linocarpon</tp:taxon-name-part></tp:taxon-name></italic> species from the <tp:taxon-name><tp:taxon-name-part taxon-name-part-type="family">Pandanaceae</tp:taxon-name-part></tp:taxon-name>.</article-title><source>Mycologia</source><volume>95</volume>(<issue>2</issue>): <fpage>360</fpage>–<lpage>367</lpage>. <ext-link xlink:type="simple" ext-link-type="doi" xlink:href="10.1080/15572536.2004.11833122">https://doi.org/10.1080/15572536.2004.11833122</ext-link></mixed-citation></ref><ref id="B4"><mixed-citation xmlns:xlink="http://www.w3.org/1999/xlink" xlink:type="simple"><person-group><name name-style="western"><surname>Cai</surname><given-names>L</given-names></name><name name-style="western"><surname>Zhang</surname><given-names>KQ</given-names></name><name name-style="western"><surname>McKenzie</surname><given-names>EHC</given-names></name><name name-style="western"><surname>Hyde</surname><given-names>KD</given-names></name></person-group> (<year>2004</year>) <italic><tp:taxon-name><tp:taxon-name-part taxon-name-part-type="genus">Linocarpon</tp:taxon-name-part> <tp:taxon-name-part taxon-name-part-type="species">bambusicola</tp:taxon-name-part></tp:taxon-name></italic> sp. nov. and <italic><tp:taxon-name><tp:taxon-name-part taxon-name-part-type="genus">Dictyochaeta</tp:taxon-name-part> <tp:taxon-name-part taxon-name-part-type="species">curvispora</tp:taxon-name-part></tp:taxon-name></italic> sp. nov. from bamboo submerged in freshwater. Nova Hedwigia 78(3): 439–445. <ext-link xlink:type="simple" ext-link-type="doi" xlink:href="10.1127/0029-5035/2004/0078-0439">https://doi.org/10.1127/0029-5035/2004/0078-0439</ext-link></mixed-citation></ref><ref id="B20"><mixed-citation xmlns:xlink="http://www.w3.org/1999/xlink" xlink:type="simple"><person-group><name name-style="western"><surname>Hyde</surname><given-names>KD</given-names></name><name name-style="western"><surname>Tennakoon</surname><given-names>DS</given-names></name><name name-style="western"><surname>Jeewon</surname><given-names>R</given-names></name><name name-style="western"><surname>Bhat</surname><given-names>DJ</given-names></name><name name-style="western"><surname>Maharachchikumbura</surname><given-names>SSN</given-names></name><name name-style="western"><surname>Rossi</surname><given-names>W</given-names></name><name name-style="western"><surname>Leonardi</surname><given-names>M</given-names></name><name name-style="western"><surname>Lee</surname><given-names>HB</given-names></name><name name-style="western"><surname>Mum</surname><given-names>HY</given-names></name><name name-style="western"><surname>Houbraken</surname><given-names>J</given-names></name><name name-style="western"><surname>Nguyen</surname><given-names>TTT</given-names></name><name name-style="western"><surname>Jeon</surname><given-names>SJ</given-names></name><name name-style="western"><surname>Frisvad</surname><given-names>JC</given-names></name><name name-style="western"><surname>Wanasinghe</surname><given-names>DN</given-names></name><name name-style="western"><surname>Lücking</surname><given-names>R</given-names></name><name name-style="western"><surname>Aptroot</surname><given-names>A</given-names></name><name name-style="western"><surname>Cáceres</surname><given-names>MES</given-names></name><name name-style="western"><surname>Karunarathna</surname><given-names>SC</given-names></name><name name-style="western"><surname>Hongsanan</surname><given-names>S</given-names></name><name name-style="western"><surname>Phookamsak</surname><given-names>R</given-names></name><name name-style="western"><surname>de Silva</surname><given-names>NI</given-names></name><name name-style="western"><surname>Thambugala</surname><given-names>KM</given-names></name><name name-style="western"><surname>Jayawardena</surname><given-names>RS</given-names></name><name name-style="western"><surname>Senanayake</surname><given-names>IC</given-names></name><name name-style="western"><surname>Boonmee</surname><given-names>S</given-names></name><name name-style="western"><surname>Chen</surname><given-names>J</given-names></name><name name-style="western"><surname>Luo</surname><given-names>ZL</given-names></name><name name-style="western"><surname>Phukhamsakda</surname><given-names>C</given-names></name><name name-style="western"><surname>Pereira</surname><given-names>OL</given-names></name><name name-style="western"><surname>Abreu</surname><given-names>VP</given-names></name><name name-style="western"><surname>Rosado</surname><given-names>AWC</given-names></name><name name-style="western"><surname>Bart</surname><given-names>B</given-names></name><name name-style="western"><surname>Randrianiohany</surname><given-names>E</given-names></name><name name-style="western"><surname>Hofstetter</surname><given-names>V</given-names></name><name name-style="western"><surname>Gibertoni</surname><given-names>TB</given-names></name><name name-style="western"><surname>da Silva Soares</surname><given-names>AM</given-names></name><name name-style="western"><surname>Plautz</surname><given-names>Jr HL</given-names></name><name name-style="western"><surname>Sotão</surname><given-names>HMP</given-names></name><name name-style="western"><surname>Xavier</surname><given-names>WKS</given-names></name><name name-style="western"><surname>Bezerra</surname><given-names>JDP</given-names></name><name name-style="western"><surname>de Oliveira</surname><given-names>TGL</given-names></name><name name-style="western"><surname>de Souza-Motta</surname><given-names>CM</given-names></name><name name-style="western"><surname>Magalhães</surname><given-names>OMC</given-names></name><name name-style="western"><surname>Bundhun</surname><given-names>D</given-names></name><name name-style="western"><surname>Harishchandra</surname><given-names>D</given-names></name><name name-style="western"><surname>Manawasinghe</surname><given-names>IS</given-names></name><name name-style="western"><surname>Dong</surname><given-names>W</given-names></name><name name-style="western"><surname>Zhang</surname><given-names>SN</given-names></name><name name-style="western"><surname>Bao</surname><given-names>DF</given-names></name><name name-style="western"><surname>Samarakoon</surname><given-names>MC</given-names></name><name name-style="western"><surname>Pem</surname><given-names>D</given-names></name><name name-style="western"><surname>Karunarathna</surname><given-names>A</given-names></name><name name-style="western"><surname>Lin</surname><given-names>CG</given-names></name><name name-style="western"><surname>Yang</surname><given-names>J</given-names></name><name name-style="western"><surname>Perera</surname><given-names>RH</given-names></name><name name-style="western"><surname>Kumar</surname><given-names>V</given-names></name><name name-style="western"><surname>Huang</surname><given-names>SK</given-names></name><name name-style="western"><surname>Dayarathne</surname><given-names>MC</given-names></name><name name-style="western"><surname>Ekanayaka</surname><given-names>AH</given-names></name><name name-style="western"><surname>Jayasiri</surname><given-names>SC</given-names></name><name name-style="western"><surname>Xiao</surname><given-names>YP</given-names></name><name name-style="western"><surname>Konta</surname><given-names>S</given-names></name><name name-style="western"><surname>Niskanen</surname><given-names>T</given-names></name><name name-style="western"><surname>Liimatainen</surname><given-names>K</given-names></name><name name-style="western"><surname>Dai</surname><given-names>YC</given-names></name><name name-style="western"><surname>Ji</surname><given-names>XH</given-names></name><name name-style="western"><surname>Tian</surname><given-names>XM</given-names></name><name name-style="western"><surname>Mešić</surname><given-names>A</given-names></name><name name-style="western"><surname>Singh</surname><given-names>SK</given-names></name><name name-style="western"><surname>Phutthacharoen</surname><given-names>K</given-names></name><name name-style="western"><surname>Cai</surname><given-names>L</given-names></name><name name-style="western"><surname>Sorvongxay</surname><given-names>T</given-names></name><name name-style="western"><surname>Thiyagaraja</surname><given-names>V</given-names></name><name name-style="western"><surname>Norphanphoun</surname><given-names>C</given-names></name><name name-style="western"><surname>Chaiwan</surname><given-names>N</given-names></name><name name-style="western"><surname>Lu</surname><given-names>YZ</given-names></name><name name-style="western"><surname>Jiang</surname><given-names>HB</given-names></name><name name-style="western"><surname>Zhang</surname><given-names>JF</given-names></name><name name-style="western"><surname>Abeywickrama</surname><given-names>PD</given-names></name><name name-style="western"><surname>Aluthmuhandiram</surname><given-names>JVS</given-names></name><name name-style="western"><surname>Brahmanage</surname><given-names>RS</given-names></name><name name-style="western"><surname>Zeng</surname><given-names>M</given-names></name><name name-style="western"><surname>Chethana</surname><given-names>T</given-names></name><name name-style="western"><surname>Wei</surname><given-names>DP</given-names></name><name name-style="western"><surname>Réblová</surname><given-names>M</given-names></name><name name-style="western"><surname>Fournier</surname><given-names>J</given-names></name><name name-style="western"><surname>Nekvindová</surname><given-names>J</given-names></name><name name-style="western"><surname>do Nascimento Barbosa</surname><given-names>R</given-names></name><name name-style="western"><surname>dos Santos</surname><given-names>JEF</given-names></name><name name-style="western"><surname>de Oliveira</surname><given-names>NT</given-names></name><name name-style="western"><surname>Li</surname><given-names>GJ</given-names></name><name name-style="western"><surname>Ertz</surname><given-names>D</given-names></name><name name-style="western"><surname>Shang</surname><given-names>QJ</given-names></name><name name-style="western"><surname>Phillips</surname><given-names>AJL</given-names></name><name name-style="western"><surname>Kuo</surname><given-names>CH</given-names></name><name name-style="western"><surname>Camporesi</surname><given-names>E</given-names></name><name name-style="western"><surname>Bulgakov</surname><given-names>TS</given-names></name><name name-style="western"><surname>Lumyong</surname><given-names>S</given-names></name><name name-style="western"><surname>Jones</surname><given-names>EBG</given-names></name><name name-style="western"><surname>Chomnunti</surname><given-names>P</given-names></name><name name-style="western"><surname>Gentekaki</surname><given-names>E</given-names></name><name name-style="western"><surname>Bungartz</surname><given-names>F</given-names></name><name name-style="western"><surname>Zeng</surname><given-names>XY</given-names></name><name name-style="western"><surname>Fryar</surname><given-names>S</given-names></name><name name-style="western"><surname>Tkalčec</surname><given-names>Z</given-names></name><name name-style="western"><surname>Liang</surname><given-names>JM</given-names></name><name name-style="western"><surname>Li</surname><given-names>GS</given-names></name><name name-style="western"><surname>Wen</surname><given-names>TC</given-names></name><name name-style="western"><surname>Singh</surname><given-names>PN</given-names></name><name name-style="western"><surname>Gafforov</surname><given-names>Y</given-names></name><name name-style="western"><surname>Promputtha</surname><given-names>I</given-names></name><name name-style="western"><surname>Yasanthika</surname><given-names>E</given-names></name><name name-style="western"><surname>Goonasekara</surname><given-names>ID</given-names></name><name name-style="western"><surname>Zhao</surname><given-names>RL</given-names></name><name name-style="western"><surname>Zhao</surname><given-names>Q</given-names></name><name name-style="western"><surname>Kirk</surname><given-names>PM</given-names></name><name name-style="western"><surname>Liu</surname><given-names>JK</given-names></name><name name-style="western"><surname>Yan</surname><given-names>JY</given-names></name><name name-style="western"><surname>Mortimer</surname><given-names>PE</given-names></name><name name-style="western"><surname>Xu</surname><given-names>JC</given-names></name><name name-style="western"><surname>Doilom</surname><given-names>M</given-names></name></person-group> (<year>2019</year>) <article-title>Fungal diversity notes 1036–1150: taxonomic and phylogenetic contributions on genera and species of fungal taxa.</article-title><source>Fungal Diversity</source><volume>96</volume>: <fpage>1</fpage>–<lpage>242</lpage>. <ext-link xlink:type="simple" ext-link-type="doi" xlink:href="10.1007/s13225-019-00429-2">https://doi.org/10.1007/s13225-019-00429-2</ext-link></mixed-citation></ref><ref id="B38"><mixed-citation xmlns:xlink="http://www.w3.org/1999/xlink" xlink:type="simple"><person-group><name name-style="western"><surname>Senwanna</surname><given-names>C</given-names></name><name name-style="western"><surname>Phookamsak</surname><given-names>R</given-names></name><name name-style="western"><surname>Bahkali</surname><given-names>AH</given-names></name><name name-style="western"><surname>Elgorban</surname><given-names>AM</given-names></name><name name-style="western"><surname>Cheewangkoon</surname><given-names>R</given-names></name><name name-style="western"><surname>Hyde</surname><given-names>KD</given-names></name></person-group> (<year>2018</year>) <article-title><italic><tp:taxon-name><tp:taxon-name-part taxon-name-part-type="genus">Neolinocarpon</tp:taxon-name-part> <tp:taxon-name-part taxon-name-part-type="species">phayaoense</tp:taxon-name-part></tp:taxon-name></italic> sp. nov. (<tp:taxon-name><tp:taxon-name-part taxon-name-part-type="genus">Linocarpaceae</tp:taxon-name-part></tp:taxon-name>) from Thailand.</article-title><source>Phytotaxa</source><volume>362</volume>(<issue>1</issue>): <fpage>077</fpage>–<lpage>086</lpage>. <ext-link xlink:type="simple" ext-link-type="doi" xlink:href="10.11646/phytotaxa.362.1.6">https://doi.org/10.11646/phytotaxa.362.1.6</ext-link></mixed-citation></ref><ref id="B19"><mixed-citation xmlns:xlink="http://www.w3.org/1999/xlink" xlink:type="simple"><person-group><name name-style="western"><surname>Hyde</surname><given-names>KD</given-names></name><name name-style="western"><surname>Taylor</surname><given-names>JE</given-names></name><name name-style="western"><surname>Fröhlich</surname><given-names>J</given-names></name></person-group> (<year>1998</year>) <article-title>Fungi from palms. XXXIV. The genus <italic><tp:taxon-name><tp:taxon-name-part taxon-name-part-type="genus">Neolinocarpon</tp:taxon-name-part></tp:taxon-name></italic> with five new species and one new combination.</article-title><source>Fungal Diversity</source><volume>1</volume>: <fpage>115</fpage>–<lpage>131</lpage>.</mixed-citation></ref></ref-list></tp:taxon-treatment>
