# Supplementary material for: Morpho-molecular diversity of Linocarpaceae (Chaetosphaeriales): Claviformispora gen. nov. from decaying branches of Phyllostachys heteroclada
Source: MycoKeys. 2020 Jul 16;70:1–17. doi: 10.3897/mycokeys.70.54231 (PMC7381431; doi:10.3897/mycokeys.70.54231)
Supplement: XML Treatment for Claviformispora phyllostachydis [file mycokeys.70.54231-treatment3.xml]

<!DOCTYPE tp:taxon-treatment
  PUBLIC "-//TaxonX//DTD Taxonomic Treatment Publishing DTD v0 20100105//EN" "tax-treatment-NSO.dtd">
<tp:taxon-treatment xmlns:tp="http://www.plazi.org/taxpub"><tp:treatment-meta><kwd-group><label>Taxon classification</label><kwd><named-content xmlns:xlink="http://www.w3.org/1999/xlink" content-type="kingdom">Fungi</named-content></kwd><kwd><named-content xmlns:xlink="http://www.w3.org/1999/xlink" content-type="order">Chaetosphaeriales</named-content></kwd><kwd><named-content xmlns:xlink="http://www.w3.org/1999/xlink" content-type="family">Linocarpaceae</named-content></kwd></kwd-group><mixed-citation publication-type="journal"><person-group><name><surname>Xu</surname><given-names>Xiu-Lan</given-names></name><name><surname>Yang</surname><given-names>Chun-Lin</given-names></name><name><surname>Jeewon</surname><given-names>Rajesh</given-names></name><name><surname>Wanasinghe</surname><given-names>Dhanushka N.</given-names></name><name><surname>Liu</surname><given-names>Ying-Gao</given-names></name><name><surname>Xiao</surname><given-names>Qian-Gang</given-names></name></person-group><article-title>Morpho-molecular diversity of <tp:taxon-name><tp:taxon-name-part taxon-name-part-type="genus" reg="Linocarpaceae">Linocarpaceae</tp:taxon-name-part></tp:taxon-name> (<tp:taxon-name><tp:taxon-name-part taxon-name-part-type="order">Chaetosphaeriales</tp:taxon-name-part></tp:taxon-name>): <italic><tp:taxon-name><tp:taxon-name-part taxon-name-part-type="genus" reg="Claviformispora">Claviformispora</tp:taxon-name-part></tp:taxon-name></italic> gen. nov. from decaying branches of <italic><tp:taxon-name><tp:taxon-name-part taxon-name-part-type="genus" reg="Phyllostachys">Phyllostachys</tp:taxon-name-part> <tp:taxon-name-part taxon-name-part-type="species" reg="heteroclada">heteroclada</tp:taxon-name-part></tp:taxon-name></italic></article-title><source>MycoKeys</source><day>16</day><month>7</month><year>2020</year><volume>70</volume><fpage>1</fpage><lpage>17</lpage><pub-id pub-id-type="doi">10.3897/mycokeys.70.54231</pub-id></mixed-citation></tp:treatment-meta><tp:nomenclature><tp:taxon-name><object-id xmlns:xlink="http://www.w3.org/1999/xlink" content-type="arpha" xlink:type="simple">CA96D7CB-79F6-5E16-B290-C135E6A2D227</object-id>
            <tp:taxon-name-part taxon-name-part-type="genus" reg="Claviformispora">Claviformispora</tp:taxon-name-part>
            <tp:taxon-name-part taxon-name-part-type="species" reg="phyllostachydis">phyllostachydis</tp:taxon-name-part>
            <object-id xmlns:xlink="http://www.w3.org/1999/xlink" xlink:type="simple">Index Fungorum identifier: IF557396</object-id>
          </tp:taxon-name><tp:taxon-authority>X. L. Xu &amp; C. L. Yang</tp:taxon-authority><tp:taxon-status xmlns:xlink="http://www.w3.org/1999/xlink" xlink:type="simple">sp. nov.</tp:taxon-status><xref ref-type="fig" rid="F2">Fig. 2</xref></tp:nomenclature><tp:treatment-sec sec-type="material" id="SECID0EVTAI"><title>Type.</title><p>China, Sichuan Province, Ya’an City, Yucheng Distinct, Kongping Township, alt. 1133 m, <named-content xmlns:xlink="http://www.w3.org/1999/xlink" content-type="dwc:verbatimCoordinates" xlink:type="simple"><named-content content-type="geo-json" specific-use="{&#34;type&#34;:&#34;Point&#34;,&#34;coordinates&#34;:[103.050000,29.835667]}" id="NCID0E5TAI" xlink:type="simple">29°50.14'N, 103°03'E</named-content></named-content>, on dead branches of <italic><tp:taxon-name><tp:taxon-name-part taxon-name-part-type="genus" reg="Phyllostachys">Phyllostachys</tp:taxon-name-part> <tp:taxon-name-part taxon-name-part-type="species" reg="heteroclada">heteroclada</tp:taxon-name-part></tp:taxon-name></italic> Oliv. (<tp:taxon-name><tp:taxon-name-part taxon-name-part-type="family">Poaceae</tp:taxon-name-part></tp:taxon-name>), 11 December 2016, C. L. Yang and X. L. Xu, YCL201612002 (<named-content xmlns:xlink="http://www.w3.org/1999/xlink" content-type="dwc:institutional_code" xlink:type="simple">SICAU</named-content> 16-0007, <bold><italic>holotype</italic></bold>; <named-content xmlns:xlink="http://www.w3.org/1999/xlink" content-type="dwc:institutional_code" xlink:type="simple">MFLU</named-content> 18-1217, <bold><italic>isotype</italic></bold>), ex-type living culture, <abbrev xmlns:xlink="http://www.w3.org/1999/xlink" content-type="institution" xlink:title="Culture Collection in Sichuan Agricultural University" id="ABBRID0EDVAI" xlink:type="simple">SICAUCC</abbrev> 16-0004 = <named-content xmlns:xlink="http://www.w3.org/1999/xlink" content-type="dwc:institutional_code" xlink:type="simple">MFLUCC</named-content> 18-1230.</p><fig id="F2" position="float" orientation="portrait"><object-id xmlns:xlink="http://www.w3.org/1999/xlink" content-type="doi" xlink:type="simple">10.3897/mycokeys.70.54231.figure2</object-id><object-id xmlns:xlink="http://www.w3.org/1999/xlink" content-type="arpha" xlink:type="simple">93968C07-AB60-5E14-9759-5B9A80FF50B4</object-id><label>Figure 2.</label><caption><p><italic><tp:taxon-name><tp:taxon-name-part taxon-name-part-type="genus" reg="Claviformispora">Claviformispora</tp:taxon-name-part> <tp:taxon-name-part taxon-name-part-type="species" reg="phyllostachydis">phyllostachydis</tp:taxon-name-part></tp:taxon-name></italic> (<named-content xmlns:xlink="http://www.w3.org/1999/xlink" content-type="dwc:institutional_code" xlink:type="simple">SICAU</named-content> 16-0007, holotype) <bold>a, b</bold><italic>Stromata</italic> on host substrate <bold>c</bold> section through ascoma with ascomata <bold>d</bold> ostiole with periphyses <bold>e</bold> peridium <bold>f</bold> paraphyses <bold>g–j</bold> asci <bold>k–o</bold> ascospores <bold>p</bold> germinated ascospore <bold>q, r</bold> colony on PDA after 7 days. Scale bars: 2 mm (<bold>a</bold>), 500 μm (<bold>b</bold>), 100 μm (<bold>c</bold>), 20 μm (<bold>d, e</bold>), 10 μm (<bold>f–p</bold>).</p></caption><graphic xmlns:xlink="http://www.w3.org/1999/xlink" xlink:href="mycokeys-70-001-g002.jpg" position="float" orientation="portrait" xlink:type="simple" id="oo_432594.jpg"><uri content-type="original_file" xlink:type="simple">https://binary.pensoft.net/fig/432594</uri></graphic></fig></tp:treatment-sec><tp:treatment-sec sec-type="etymology" id="SECID0EIXAI"><title>Etymology.</title><p>The specific epithet refers to the host genus <italic><tp:taxon-name><tp:taxon-name-part taxon-name-part-type="genus" reg="Phyllostachys">Phyllostachys</tp:taxon-name-part></tp:taxon-name></italic>.</p></tp:treatment-sec><tp:treatment-sec sec-type="description" id="SECID0EVXAI"><title>Description.</title><p><italic><tp:taxon-name><tp:taxon-name-part taxon-name-part-type="genus" reg="Saprobic">Saprobic</tp:taxon-name-part></tp:taxon-name></italic> on dead branches of <italic><tp:taxon-name><tp:taxon-name-part taxon-name-part-type="genus" reg="Phyllostachys">Phyllostachys</tp:taxon-name-part> <tp:taxon-name-part taxon-name-part-type="species" reg="heteroclada">heteroclada</tp:taxon-name-part></tp:taxon-name></italic> Oliv. <bold><italic>Sexual morph</italic></bold>: <italic>Stromata</italic> solitary comprising elliptical areas or aggregated in large black areas, slightly raised with slit-like openings presenting on host surface. <italic>Ascomata</italic> 120–240 μm high × 220–490 μm diameter (x̄ = 189 × 345 μm, n = 20), perithecial, immersed, central, papillate ostiole with periphyses, oval-globose in section, the cells between the perithecia are composed with tissue of stromata and host. <italic>Peridium</italic> 20–40 μm wide (x̄ = 33 μm, n = 10), outer cells merging with the host tissues, composed of pale to dark brown cells of <italic>textura angularis</italic>. <italic>Hamathecium</italic> comprising hyaline, hypha-like, septate paraphyses, occasionally branched, longer than asci, wider at the base, 2–4 μm diameter (x̄ = 2.7 μm, n = 20) tapering towards the apex, 0.78–1.20 μm diameter (x̄ = 0.98 μm, n = 20). <italic>Asci</italic> 90–160 × 9–15 μm (x̄ = 118 × 13 μm, n = 20), 8-spored, cylindrical to cylindric-clavate, unitunicate, short pedicellate, apically rounded, with a massive, doughnut-shaped, refractive, J- reaction, apical ring. <italic>Ascospores</italic> 35–50 × 5.7–8.6 μm (x̄ = 45.7 × 7.0 μm, n = 40), overlapping uniseriate or 2-seriate, claviform typically with a thin pedicel, aseptate, hyaline, straight or slight curved, without appendage and septum-like bands, guttulate when maturity. <bold><italic>Asexual morph</italic></bold>: Undetermined.</p></tp:treatment-sec><tp:treatment-sec sec-type="description" id="SECID0EBZAI"><title>Culture characters.</title><p>Ascospores germinated on PDA within 12 hours at both ends. Colonies on PDA reaching 5 cm diameter after 7 days at 25 °C, white to grey with strong radiations outwards on forward side. Colonies became dark brown and black on the reverse after a long time of cultivation. The hyphae are septate, branched, smooth.</p></tp:treatment-sec></tp:taxon-treatment>
